# Supplementary material for: Role of Methyl thiobutyrate to Botrytis cinerea on cucumber
Source: Front Plant Sci. 2025 Apr 8;16:1551274. doi: 10.3389/fpls.2025.1551274 (PMC12013339; doi:10.3389/fpls.2025.1551274)
Supplement: Supplementary Table 1 — DEGs involved in hormone immune responses. [file DataSheet1.zip]

Archive with 19 entries (11 files):
- source data/Additional file 1..xlsx
- source data/Microscope images/
- source data/Microscope images/FIGURE 4/
- source data/Microscope images/FIGURE 4/CK 1dpi/
- source data/Microscope images/FIGURE 4/CK 1dpi/═╝╧±_7678.jpg
- source data/Microscope images/FIGURE 4/CK 3dpi/
- source data/Microscope images/FIGURE 4/CK 3dpi/═╝╧±_7704.jpg
- source data/Microscope images/FIGURE 4/CK 7dpi/
- source data/Microscope images/FIGURE 4/CK 7dpi/═╝╧±_7724.jpg
- source data/Microscope images/FIGURE 4/MTB 1dpi/
- source data/Microscope images/FIGURE 4/MTB 1dpi/═╝╧±_7687.jpg
- source data/Microscope images/FIGURE 4/MTB 3dpi/
- source data/Microscope images/FIGURE 4/MTB 3dpi/═╝╧±_7716.jpg
- source data/Microscope images/FIGURE 4/MTB 7dpi/
- source data/Microscope images/FIGURE 4/MTB 7dpi/═╝╧±_7737.jpg
- source data/RAW DATE.xlsx
- source data/RNA-seq raw data.docx
- source data/FIGURE S1.docx
- Additional file 1..xlsx
