# Supplementary material for: Role of Methyl thiobutyrate to Botrytis cinerea on cucumber
Source: Front Plant Sci. 2025 Apr 8;16:1551274. doi: 10.3389/fpls.2025.1551274 (PMC12013339; doi:10.3389/fpls.2025.1551274)
Supplement: Supplementary Table 1 — DEGs involved in hormone immune responses. [file DataSheet1.zip › source data/Additional file 1..xlsx]

## Sheet: Supplementary Table S1
Table S1. DEGs involved in hormone immune responses.
	Gene Id	Log2FC	Functional description
	CsaV3_6G046510	4.4	Salicylate carboxymethyltransferase-like
	CsaV3_6G046520	2	Salicylate O-methyltransferase
	CsaV3_4G002310	2.2
	CsaV3_6G039670	2.2	Phenylalanine ammonia-lyase
	CsaV3_6G039680	2
	CsaV3_4G002300	2
SA	CsaV3_6G039720	1.8
	CsaV3_6G039710	1.6
	CsaV3_4G002290	1.6
	CsaV3_4G002320	1.5
	CsaV3_4G002330	1.3
	CsaV3_6G014060	-2.3
	CsaV3_2G005360	3.8	Lipoxygenase
	CsaV3_2G006390	3
	CsaV3_4G023930	2.9
	CsaV3_7G034390	2.5
	CsaV3_4G023820	2
JA	CsaV3_2G006470	-3.7
	CsaV3_2G028330	2.3	Allene oxide synthase
	CsaV3_5G023060	1.7
	CsaV3_5G039150	1.1
	CsaV3_3G045390	2.1	Jasmonate O-methyltransferase
	CsaV3_1G040870	1.3	12-oxophytodienoate reductase
	CsaV3_7G006690	-1
	CsaV3_7G027380	4.5	Ethylene-responsive transcription factor
	CsaV3_6G050570	3.3
	CsaV3_2G033120	3.1
	CsaV3_5G003240	3
	CsaV3_5G004600	2.5
	CsaV3_3G006900	2.4
ET	CsaV3_2G032360	2.2
	CsaV3_2G012880	2.2
	CsaV3_2G017810	2.2
	CsaV3_7G005810	2.1
	CsaV3_6G042110	2.1
	CsaV3_6G002790	2
	CsaV3_6G003960	1.9
	CsaV3_4G006510	1.7
	CsaV3_3G022370	1.6
	CsaV3_2G012870	1.5
	CsaV3_7G004340	1.5
	CsaV3_4G036780	1.4
	CsaV3_6G005100	1.4
	CsaV3_1G041310	1.3
	CsaV3_6G022740	1.2
	CsaV3_4G000990	1.2
	CsaV3_6G007740	1.1
	CsaV3_4G034640	1.1
	CsaV3_5G002070	1
	CsaV3_1G000060	1

## Sheet: Supplementary Table S2
Table S2. DEGs involved in resistance proteins.
Gene Id	Log2FC	Functional description
CsaV3_7G030420	6.4	Peroxidase
CsaV3_7G030390	5.9
CsaV3_6G019010	5.6
CsaV3_6G019020	5.4
CsaV3_7G030400	5
CsaV3_6G019040	4.9
CsaV3_1G040180	4.8
CsaV3_5G012680	4.6
CsaV3_2G034090	4.4
CsaV3_6G046710	4
CsaV3_5G012840	4
CsaV3_7G030410	4
CsaV3_4G023660	3.6
CsaV3_5G033660	3.5
CsaV3_6G002170	2.9
CsaV3_4G023680	2.7
CsaV3_7G006380	2.5
CsaV3_7G005720	2.4
CsaV3_4G023650	2.3
CsaV3_4G023610	2.2
CsaV3_5G005000	2
CsaV3_4G023620	2
CsaV3_6G005630	1.9
CsaV3_6G043090	1.6
CsaV3_4G023640	1.5
CsaV3_6G039410	1.5
CsaV3_1G038860	2.6	Respiratory burst oxidase
CsaV3_3G043480	1.8
CsaV3_1G002910	1.6
CsaV3_6G038040	2	Xyloglucan endotransglucosylase/hydrolase
CsaV3_2G007960	1.5
CsaV3_3G048830	1.1
CsaV3_1G031430	-1.2
CsaV3_1G017270	-1.2
CsaV3_1G031470	-1.7
CsaV3_3G043470	-2
CsaV3_5G031640	-2.2
CsaV3_6G047720	5	Chitinase
CsaV3_1G028650	3.7
CsaV3_5G000810	3.6
CsaV3_6G047730	3.3
CsaV3_1G028630	3.3
CsaV3_5G018630	2.2
CsaV3_5G000830	1.9
CsaV3_1G036780	1.8
CsaV3_5G000840	1.6
CsaV3_3G008480	1.4
CsaV3_1G028640	1.3
CsaV3_5G004960	3.6	Pectinesterase
CsaV3_3G010420	3.3
CsaV3_1G005190	2.7
CsaV3_4G001500	2.2
CsaV3_1G041370	2.1
CsaV3_3G009870	2
CsaV3_5G035910	1.4
CsaV3_2G019390	1.1
CsaV3_3G009850	1.1
CsaV3_5G008780	3	Heat-shock protein
CsaV3_6G050100	2.5
CsaV3_3G002780	2.1
CsaV3_6G043240	2
CsaV3_7G008210	1.9
CsaV3_2G001400	1.8
CsaV3_3G040700	1.7
CsaV3_4G025700	1.3
CsaV3_4G027430	1.3
CsaV3_3G017480	1.2
CsaV3_5G008760	1.2
CsaV3_3G013380	1.2

## Sheet: Supplementary Table S3
Table S3. DEGs involved in immune signaling pathways.
	Gene Id	Log2FC	Functional description
	CsaV3_6G004940	2	LRR receptor-like kinase family protein
	CsaV3_1G002640	1.5
	CsaV3_7G032230	1.4
	CsaV3_1G024360	1
	CsaV3_4G032570	-1.7
Receptor kinases	CsaV3_5G005330	-1.8
	CsaV3_5G005320	-2
	CsaV3_1G011220	4.3	Cysteine rich receptor like kinase
	CsaV3_1G011290	2.4
	CsaV3_6G049390	1
	CsaV3_1G006680	1.7
	CsaV3_1G011180	-2.5
MAPKKK	CsaV3_2G034810	4	Mitogen-activated protein kinase kinase kinase
	CsaV3_6G043320	2.6
	CsaV3_6G043080	1.7
	CsaV3_5G002230	-1.1
MAPKK	CsaV3_2G001800	1	Mitogen-activated protein kinase kinase
MAPK	CsaV3_4G005480	2.1	Mitogen-activated protein kinase
	CsaV3_3G044880	2.6	Calcium dependent protein
	CsaV3_7G002610	2.4	kinase
	CsaV3_3G038220	2.3
	CsaV3_3G027200	2.3
	CsaV3_1G000650	2.1
Calmodulin	CsaV3_6G038920	2
	CsaV3_1G006370	-1.3
	CsaV3_2G027880	-2.1
	CsaV3_7G035360	3.4	Avr9/Cf-9 rapidly elicited protein
Activators	CsaV3_4G025220	2.1
	CsaV3_5G026720	4.2	elicitor-responsive protein 1-like
	CsaV3_1G003840	3	NAC domain-containing protein
	CsaV3_5G038170	3
	CsaV3_1G002470	2.9
	CsaV3_1G011970	2.7
	CsaV3_4G013420	2.3
	CsaV3_2G001710	2
	CsaV3_6G050450	1.9
	CsaV3_4G028100	1.7
	CsaV3_6G038410	1.3
	CsaV3_4G033430	1.2
	CsaV3_6G034250	1.2
	CsaV3_5G020440	-1.5
	CsaV3_6G013820	2.3	WRKY transcription factor
	CsaV3_6G018960	2.3
	CsaV3_3G008580	2.2
	CsaV3_7G030110	2
	CsaV3_1G037680	1.8
	CsaV3_6G051490	1.6
	CsaV3_6G048830	1.6
	CsaV3_5G011060	1.5
	CsaV3_4G006110	1.4
	CsaV3_4G003030	1.4
	CsaV3_1G033110	1.4
	CsaV3_3G021980	1.3
	CsaV3_3G026920	1.3
Transcription factors	CsaV3_1G002180	1.2
	CsaV3_1G007870	1
	CsaV3_3G033000	-1.2
	CsaV3_2G032460	-1.3
	CsaV3_6G042280	-1.5
	CsaV3_5G011080	-2.5
	CsaV3_6G032100	-2.6
	CsaV3_3G039330	3.9	MYB transcription factor
	CsaV3_6G044410	3.6
	CsaV3_2G036560	3.5
	CsaV3_4G035370	3.3
	CsaV3_3G005010	3.1
	CsaV3_7G000920	3
	CsaV3_6G014240	2.9
	CsaV3_6G050940	2.8
	CsaV3_2G019820	2.7
	CsaV3_4G032020	2.7
	CsaV3_3G022290	2.5
	CsaV3_6G049630	2.4
	CsaV3_1G006660	2.2
	CsaV3_1G003920	1.9
	CsaV3_3G036040	1.9
	CsaV3_2G012780	1.9
	CsaV3_2G025830	1.7
	CsaV3_1G037800	1.6
	CsaV3_5G027300	1.5
	CsaV3_3G026520	1.5
	CsaV3_6G048930	1.4
	CsaV3_3G047460	1.4
	CsaV3_1G001180	1
	CsaV3_3G015040	-1.3
	CsaV3_2G007390	-1.3
	CsaV3_5G000690	-1.3
	CsaV3_1G040280	-1.8
	CsaV3_7G004040	-2
	CsaV3_6G003660	-3.5

## Sheet: Supplementary Table S4
Supplementary Table S4. Primers used in this study
Gene	Sequence
BcActin-F	5'-CAACAGGTGATATTGGATTATGATTATAC-3'
BcActin-R	5'-GCCAGCTCATCCTCATATAAG-3'
CsActin-F	5'-TCCACGAGACTACCTACAACTC-3'
CsActin-R	5'-GCTCATACGGTCAGCGAT-3'
PR1-F	5'-TGCTCAACAATATGCGAACC-3'
PR1-R	5'-TCATCCACCCACAACTGAAC-3'
PI I-F	5'-GTCTACAACATGCAAAGGGA-3'
PI I-R	5'-TGTCGCACCTAAAGTCTTG-3'
