# Supplementary material for: Role of Methyl thiobutyrate to Botrytis cinerea on cucumber
Source: Front Plant Sci. 2025 Apr 8;16:1551274. doi: 10.3389/fpls.2025.1551274 (PMC12013339; doi:10.3389/fpls.2025.1551274)
Supplement: Supplementary Table 1 — DEGs involved in hormone immune responses. [file DataSheet1.zip › source data/RAW DATE.xlsx]

## Sheet: RAW DATE
Fig. 1f Bar chart shows inhibition rates of B. cinerea under different treatments
0.02mg/ml MTB	0.2mg/ml MTB	2mg/ml MTB	1mg/ml Hyg
40.7	62.75	98.2	100
32.7	63.8	98.2	100
35.7	60.7	100	100
Fig. 2 MTB treatment influences the expression of immune-related marker genes in cucumber
	0h			12h			1d			2d			3d			7d
PR1	0.994	1.032	0.975	5.906	7.362	7.369	12.965	14.921	15.157	0.36	0.343	0.297	0.272	0.211	0.214	0.195	0.149	0.217
PI I	0.879	1.195	0.952	1.647	1.822	2.245	0.324	0.337	0.38	0.75	0.714	0.878	1.382	1.236	1.32	1.668	1.67	1.853
Fig. 3b The disease index of cucumber gray mold under different treatments
	CK			MTB
4dpi	11.11	13.35	10.24	1.85	2.77	1.25
6dpi	77.78	75.33	79.9	48.15	43.26	45.15
7dpi	92.59	94.28	93.54	70.37	69.35	65.14
Fig. 5 MTB treatment enhances the grey mold disease resistance of cucumber leaves
	CK			MTB
12h	4.934	3.368	4.722	1.132	0.314	0.331
24h	4.722	4.787	6.368	0.327	0.662	1.174
48h	16.356	18.173	17.574	3.984	2.441	3.2
Fig. 6b Statistical chart of disease indices for different treatment groups on the 4, 7, and 11 dpi
	CK			MTB
4dpi	17.33	15.67	16.33	3.33	3.67	4.67
7dpi	61.33	63.67	70.33	19.33	17.33	18.33
11dpi	95.33	97.67	97.33	70.67	68.33	65.67
